# Supplementary material for: Enhancer Associated Long Non-coding RNA Transcription and Gene Regulation in Experimental Models of Rickettsial Infection
Source: Front Immunol. 2019 Jan 9;9:3014. doi: 10.3389/fimmu.2018.03014 (PMC6333757; doi:10.3389/fimmu.2018.03014)
Supplement: Supplementary Table 2 — Genomic annotation of up-regulated elncRNAs, plncRNAs and the nearby PCGs. [file Table_2.xls]

## Sheet: Sheet1
Supplementary Table 2: Genomic annotation of up-regulated elncRNAs, plncRNAs and the nearby PCGs
lncRNA transcript	lncRNA gene	Chr. No.	Fold change during rickettsial infection	Class	Strand	TSS start	TSS End	Log2 (H3K4Me1/H3K4Me3)/Input	Position with repect to nearby Protein coding gene	Category	Neighboring Protein coding genes	Fold change of Protein coding genes during rickettsial infection	Start site	End site	Origin of Strand	Distance/Overlap of plncRNAs and elncRNAs with nearby PCGs
NONMMUT032521	NONMMUG020035	18	10.7424	Antisense	Pos	60417401	60440390	1.77976	PO	elncRNA	Ifgga3	20.09	60427955	60432921	Neg	10554
NONMMUT007015	NONMMUG004501	10	12.616	Linc	Pos	95819860	95825110	1.70534	U	elncRNA	Btg1	0.701888	96079635	96085445	Pos	259775
NONMMUT002662	NONMMUG001797	1	3.26029	Linc	Pos	135726104	135727802	1.62319	U	elncRNA	Optc	0	135793771	135803750	Neg	67667
NONMMUT066581	NONMMUG041215	8	3.44036	Antisense	Neg	91204912	91218509	1.60506	U	elncRNA	Cyld	2.32718	91220927	91275845	Pos	2418
NONMMUT013717	NONMMUG008672	12	6.61459	Linc	Neg	25872239	25874589	1.49746	D	elncRNA	Id2	2.5	25778664	25780957	Neg	93632
NONMMUT047494	NONMMUG029408	4	13.0092	Linc	Neg	59293751	59294753	1.4912	U	elncRNA	Susd1	0.595443	59327555	59451505	Neg	32802
NONMMUT013718	NONMMUG008672	12	6.08588	Linc	Neg	25872378	25874479	1.41854	D	elncRNA	Id2	2.5	25778664	25780957	Neg	93522
NONMMUT054982	NONMMUG034115	5	7.75795	Linc	Pos	138783400	138784122	1.34632	D	elncRNA	Stag3	0.239438	138721737	138753621	Pos	61663
NONMMUT024103	NONMMUG014893	15	7.98973	Linc	Neg	77426968	77429029	1.17753	U	elncRNA	Apol10b	25.3695	77414588	77426555	Neg	2474
NONMMUT006719	NONMMUG004322	10	3.04141	Linc	Pos	87429415	87430762	0.960837	D	In between	igf1	0.519289	87321801	87399792	Pos	29623
NONMMUT049996	NONMMUG030955	4	3.27563	Linc	Neg	133818933	133822028	0.893646	U	In between	Pdik1l	1.15338	133830921	133843761	Neg	8893
NONMMUT001084	NONMMUG000724	1	3.02695	Linc	Neg	59469292	59475750	0.880688	U	In between	Fzd7	0	59538991	59543799	Pos	63241
NONMMUT030026	NONMMUG018554	17	4.54043	Linc	Neg	52280969	52287860	0.859822	D	In between	Satb1	1.06567	51875512	51972615	Neg	315245
NONMMUT017698	NONMMUG011096	13	3.80149	Linc	Pos	56284375	56286300	0.7888	D	plncRNA	Tifab	2.37528	56275064	56280246	Neg	4129
NONMMUT003455	NONMMUG002223	1	3.52358	Linc	Neg	163697759	163705217	0.768391	U	plncRNA	Fas1	2.20472	163710823	163718626	Neg	5606
NONMMUT066772	NONMMUG041328	8	3.88911	Linc	Pos	96958310	96983733	0.732204	U	plncRNA	Nlrc5	4.03283	96996663	97051172	Pos	38353
NONMMUT018686	NONMMUG011628	13	3.93185	Linc	Neg	95059402	95064961	0.635484	D	plncRNA	Scamp1	0.456962	94971388	95055236	Neg	9725
NONMMUT001357	NONMMUG000915	1	4.91481	Linc	Pos	67631626	67633610	0.521502	D	plncRNA	Cps1	0.00266795	67169640	67277022	Pos	354604
NONMMUT027808	NONMMUG017231	16	3.35597	Linc	Pos	94564091	94564941	0.485873	D	plncRNA	Ripply3	0.362407	94550029	94558542	Pos	5549
NONMMUT003295	NONMMUG002142	1	9.55316	Linc	Pos	158723642	158723975	0.457872	U	plncRNA	Ralgps2	0.346193	158734297	158869757	Neg	10655
NONMMUT020838	NONMMUG012972	14	3.31762	Linc	Neg	54580211	54581292	0.439422	U	plncRNA	Dad1	1.04579	54859336	54873604	Neg	278044
NONMMUT052111	NONMMUG032328	5	3.41867	Linc	Neg	44175284	44177356	0.186172	D	plncRNA	fbx15	0.526764	44135857	44173388	Neg	3968
NONMMUT033923	NONMMUG020843	19	4.42333	Linc	Pos	11460890	11464838	0.161048	U	plncRNA	Ms4a4c	13.9695	11482151	11501736	Pos	21261
NONMMUT029515	NONMMUG018240	17	3.91344	Linc	Neg	36203052	36204709	0.145056	D	plncRNA	Gm6034	2.64518	36179906	36195590	Pos	9119
NONMMUT059104	NONMMUG036722	6	3.27563	Linc	Neg	129575625	129580542	0.110097	U	plncRNA	Klrk1	13.8103	129560339	129573859	Neg	6683
NONMMUT030031	NONMMUG018555	17	4.89881	Linc	Pos	52296549	52302930	-0.00666373	D	plncRNA	Satb1	1.06567	51875512	51972615	Neg	323934
NONMMUT030027	NONMMUG018555	17	17.2951	Linc	Pos	52288586	52302931	-0.0939038	D	plncRNA	Satb1	1.06567	51875512	51972615	Neg	315971
NONMMUT032522	NONMMUG020035	18	3.43568	Antisense	Pos	60440386	60444946	-0.175239	D	plncRNA	Gm4841	20.0899	60427955	60432921	Neg	7465
NONMMUT033957	NONMMUG020860	19	4.54043	Antisense	Neg	12592404	12671009	-0.205727	PO	plncRNA	Fam111a	2.83737	12648015	12664186	Pos	6823
NONMMUT073375	NONMMUG045510	X	6.54934	Linc	Neg	98904374	98904900	-0.232259	U	plncRNA	Cxcr3	0.57033	98926875	98929486	Neg	24586
NONMMUT011107	NONMMUG007014	11	3.42426	Linc	Pos	83037951	83040080	-0.265075	D	plncRNA	Slfn3	5.54167	83004832	83028656	Pos	9295
NONMMUT073774	NONMMUG045742	X	5.21792	Linc	Pos	118448398	118449926	-0.302	D	plncRNA	Pcdh11x	0	117403936	118024227	Pos	424171
NONMMUT011104	NONMMUG007014	11	3.1783	Linc	Pos	83037077	83040106	-0.308028	D	plncRNA	Slfn3	5.54167	83004832	83028656	Pos	8421
NONMMUT011105	NONMMUG007014	11	3.64664	Linc	Pos	83037095	83040087	-0.308028	D	plncRNA	Slfn3	5.54167	83004832	83028656	Pos	8439
NONMMUT030029	NONMMUG018555	17	22.1616	Linc	Pos	52296003	52302930	-0.422815	D	plncRNA	Satb1	1.06567	51875512	51972615	Neg	323388
Definitions of abbreviations- PO: Partially overlapping; U: upstream; D: Downstream; Chr: Chromosome
